# Supplementary material for: L-type calcium channel blocker increases VEGF concentrations in retinal cells and human serum
Source: PLoS One. 2023 Apr 13;18(4):e0284364. doi: 10.1371/journal.pone.0284364 (PMC10101440; doi:10.1371/journal.pone.0284364)
Supplement: S1 Table — Detailed information about statistical analysis and calculations with cell culture experimental data. (XLSX) [file pone.0284364.s005.xlsx]

## Sheet: Amlodipine
L-type calcium channel blocker increases VEGF concentrations in retinal cells and human serum
Kumar et al.
PLOS ONE
Supplementary Table ST1
VEGF protein concentration and fold changes during amlodipine (10 µM) treatment (mean of 3 technical repeats)
24hours	48hours	72 hours	96 hours	Unit			24hours	48hours	72 hours	96 hours	Unit
228.276	291.379	478.276	548.621	pg/ml			1.81349	2.3148	3.79956	4.3584	Fold change
222.759	274.483	393.103	651.034	pg/ml			1.76966	2.18057	3.12293	5.17201	Fold change
246.243	275.973	375.308	399.5	pg/ml			1.95623	2.19241	2.98155	3.17375	Fold change
248.541	242.763	273.819	415.553	pg/ml			1.97448	1.92858	2.1753	3.30127	Fold change
253.946	255.102	354.511	453.447	pg/ml			2.01742	2.02661	2.81634	3.60232	Fold change		24hours	48hours	72 hours	96 hours
						Average	1.90626	2.12859	2.97914	3.92155		SD	0.108136	0.151537	0.584473	0.836713
VEGF protein concentration and fold changes during DMSO control treatment (same volume, mean of 3 technical repeats)
24hours	48hours	72 hours	96 hours	Unit			24hours	48hours	72 hours	96 hours	Unit
150.345	168.276	210.69	165.862	pg/ml			1.19438	1.33683	1.67378	1.31766	Fold change
146.897	164.483	169.655	164.828	pg/ml			1.16699	1.3067	1.34779	1.30944	Fold change
163.946	91.6486	84.8463	58.1842	pg/ml			1.30243	0.728084	0.674044	0.462233	Fold change
143.405	80.7027	85.1236	59.2368	pg/ml			1.13925	0.641126	0.676247	0.470595	Fold change
149.757	88	98.9881	72.6579	pg/ml			1.18971	0.699098	0.786391	0.577216	Fold change		24hours	48hours	72 hours	96 hours
						Average	1.19855	0.942368	1.03165	0.827428		SD	0.0620474	0.347917	0.454594	0.446084
P-value for differences between amlodipine and controls at each timepoint (Mann-Whitney U test)
24hours	48hours	72 hours	96 hours				24hours	48hours	72 hours	96 hours
0.00793651	0.00793651	0.00793651	0.00793651				0.00793651	0.00793651	0.00793651	0.00793651
Fold changes are calculate by dividing a concentration at a timepoint by the mean control concentration of 125.8765 pg/ml.

## Sheet: Losartan
L-type calcium channel blocker increases VEGF concentrations in retinal cells and human serum
Kumar et al.
PLOS ONE
Supplementary Table ST1
Losartan: VEGF protein concentration and fold changes during losartan (10 µM) treatment (mean of 3 technical repeats)
24 hours	48 hours	72 hours	96 hours	Unit			24hours	48hours	72 hours	96 hours	Unit
131.108	82.0541	109.664	89.8375	pg/ml			1.42445	0.891494	1.19147	0.976059	Fold change
128.946	80.5676	93.581	83.1826	pg/ml			1.40096	0.875344	1.01673	0.903755	Fold change
135.973	84.8919	100.236	80.5483	pg/ml			1.47731	0.922326	1.08903	0.875135	Fold change		24hours	48hours	72 hours	96 hours
						Average	1.43424	0.896388	1.09908	0.918316		SD	0.0391032	0.0238706	0.0877994	0.0520141
Controls: VEGF protein concentration and fold changes during 1XPBS control treatment (same volume, mean of 3 technical repeats)
24hours	48hours	72 hours	96 hours	Unit			24hours	48hours	72 hours	96 hours	Unit
158.27	82.8649	77.3595	42.421	pg/ml			1.71956	0.900303	0.840489	0.460892	Fold change
120.027	72.3243	90.6694	62.5245	pg/ml			1.30406	0.785783	0.985097	0.679311	Fold change
132.865	83.1351	99.5427	82.4894	pg/ml			1.44354	0.903239	1.0815	0.896223	Fold change		24hours	48hours	72 hours	96 hours
						Average	1.48905	0.863109	0.96903	0.678809		SD	0.211457	0.0669819	0.121308	0.217666
P-value for differences between losartan and controls at each timepoint (Mann-Whitney U test)
24hours	48hours	72 hours	96 hours				24hours	48hours	72 hours	96 hours
1	1	0.2	0.2				1	1	0.2	0.2
Fold changes are calculate by dividing a concentration at a timepoint by the mean control concentration of 92.04108 pg/ml.

## Sheet: Lisinopril
L-type calcium channel blocker increases VEGF concentrations in retinal cells and human serum
Kumar et al.
PLOS ONE
Supplementary Table ST1
Lisinopril: VEGF protein concentration and fold changes during lisinopril (10 µM) treatment (mean of 3 technical repeats)
24 hours	48 hours	72 hours	96 hours	Unit			24hours	48hours	72 hours	96 hours	Unit
140.432	88.4054	84.1531	75.0263	pg/ml			1.40273	0.883048	0.840574	0.74941	Fold change
127.865	82.8649	83.3212	71.8684	pg/ml			1.27719	0.827706	0.832264	0.717867	Fold change
142.324	89.3514	89.9762	68.1842	pg/ml			1.42162	0.892497	0.898738	0.681066	Fold change		24hours	48hours	72 hours	96 hours
						Average	1.36718	0.86775	0.857192	0.716114		SD	0.0785022	0.0349999	0.0362191	0.0342053
Controls: VEGF protein concentration and fold changes during 1XPBS control treatment (same volume, mean of 3 technical repeats)
24hours	48hours	72 hours	96 hours	Unit			24hours	48hours	72 hours	96 hours	Unit
189.216	97.5946	85.4009	75.1412	pg/ml			1.89001	0.974836	0.853037	0.750557	Fold change
134.216	78.4054	89.283	54.6217	pg/ml			1.34064	0.783162	0.891814	0.545596	Fold change
153.135	90.1622	74.032	80.1579	pg/ml			1.52961	0.900596	0.739478	0.800667	Fold change		24hours	48hours	72 hours	96 hours
						Average	1.58675	0.886198	0.82811	0.69894		SD	0.279109	0.0966445	0.0791682	0.135143
P-value for differences between lisinopril and controls at each timepoint (Mann-Whitney U test)
24hours	48hours	72 hours	96 hours				24hours	48hours	72 hours	96 hours
0.4	0.7	1	0.7				0.4	0.7	1	0.7
Fold changes are calculate by dividing a concentration at a timepoint by the mean control concentration of 100.1139 pg/ml.
