# Supplementary material for: L-type calcium channel blocker increases VEGF concentrations in retinal cells and human serum
Source: PLoS One. 2023 Apr 13;18(4):e0284364. doi: 10.1371/journal.pone.0284364 (PMC10101440; doi:10.1371/journal.pone.0284364)
Supplement: S2 Table — Detailed information about statistical analysis and models used in observational study. (XLSX) [file pone.0284364.s006.xlsx]

## Sheet: Sheet1
L-type calcium channel blocker increases VEGF concentrations in retinal cells and human serum
Kumar et al.
PLOS ONE
Supplementary Table ST2
I. Unadjusted/univariate model for refill adherence to RAASi
	OddsRatio	95% confidence interval	p-value
Refill adherence to RAASi (%)	0.97	[0.95;0.99]	0.005
II. Unadjusted/univariate model for LTCCB
	OddsRatio	95% confidence interval	p-value
LTCCB use (yes/no)	0.94	[0.50;1.77]	0.85
III. Fully adjusted/multivariable model
	OddsRatio	95% confidence interval	p-value
LTCCB use (yes/no)	6.12	[0.88;42.45]	0.066911
Age (years)	0.98	[0.95;1.03]	0.454108
Age of diabetes onset (years)	0.96	[0.91;1.01]	0.142005
Albuminuria (yes/no)	2.82	[1.19;6.68]	0.018855
HbA1c (%)	1.39	[1.08;1.79]	0.009621
Refill adherence to RAASi (%)	1.01	[0.99;1.03]	0.528226
Any retinopathy other than SDED (yes/no)	1.31	[0.60;2.85]	0.496781
Other antihypertenisve medication (yes/no)	0.09	[0.01;0.70]	0.021078
For the binary covariates (yes/no), ‘no’ was chosen as the reference group. RAASi renin-angiotensin-aldosterone system inhibitors; LTCCB L-type calcium channel blocker; SDED severe diabetic eye disease
